# Supplementary material for: Application of in silico bulked segregant analysis for rapid development of markers linked to Bean common mosaic virus resistance in common bean
Source: BMC Genomics. 2014 Oct 16;15(1):903. doi: 10.1186/1471-2164-15-903 (PMC4210609; doi:10.1186/1471-2164-15-903)
Supplement: Supplementary file 1 — Additional file 1: Table S1: Graphical genotypes of lines screened in the greenhouse and all BeanCAP accessions determined by SNPs flanking the I gene. (XLSX 536 KB) [file 12864_2014_6598_MOESM1_ESM.xlsx]

## Sheet: All BeanCAP lines
BARCBEAN6K_3 SNP IDa	NCBI_ss#c	Position	BelMiNeb-RR-2	Montrose	Seafarer	Sierra	Jaguar	Flint	Shania	Sapphire	BelMiNeb-RMR-3	Olathe	Charlevoix	Alpine	Seahawk	Fargo	Bandit	Midnight	BelDakMi-RR-5	Shiny Crow	Montcalm	Aztec	Condor	Agassiz	Loreto	Black Knight	BelDak-RR-1	San Juan	Swan	Zorro	Remington	Schooner	Red Kanner	BelMiNeb-RMR-7	Croissant	Neptune	Raven	Santa Fe	Camelot	Ensign	Red Kloud	BelMiNeb-RMR-4	Arapaho	Domino	Isles	Fox Fire	Voyager	Wallace 773-V98	BelNeb-RR-1
sc00027ln946161_833887_C_A_38214491	ss715646003	48132174	BB	BB	BB	BB	AA	BB	AA	BB	AA	BB	BB	BB	AA	BB	AA	AA	AA	AA	BB	BB	AA	BB	AA	AA	BB	BB	AA	AA	BB	AA	BB	AA	BB	AA	AA	AA	BB	AA	BB	AA	BB	AA	BB	BB	AA	BB	BB
sc00027ln946161_851660_A_G_38232264	ss715646005	48149954	AA	AA	AA	AA	BB	AA	BB	AA	BB	AA	AA	AA	BB	AA	BB	BB	BB	BB	--	AA	BB	AA	BB	BB	AA	AA	BB	BB	AA	BB	AA	BB	AA	BB	BB	BB	AA	BB	AA	BB	AA	BB	AA	AA	BB	AA	AA
sc00027ln946161_860645_G_T_38241249	ss715646006	48159988	BB	BB	BB	BB	AA	BB	AA	BB	AA	BB	BB	BB	AA	BB	AA	AA	AA	AA	--	BB	AA	BB	AA	AA	BB	BB	AA	AA	BB	AA	BB	AA	BB	AA	AA	AA	BB	AA	BB	AA	BB	AA	BB	BB	AA	BB	BB
I geneb		48,183,168- 48,264,877
sc03853ln15364_4319_T_C_441207033	ss715644044	48265879	BB	BB	BB	BB	AA	BB	AA	BB	AA	BB	AA	BB	AA	BB	AA	AA	AA	AA	AA	BB	AA	BB	AA	AA	BB	BB	AA	AA	BB	AA	AA	AA	BB	AA	AA	AA	AA	AA	AA	AA	BB	AA	AA	AA	AA	AA	BB
sc01349ln84482_4978_C_T_345631631	ss715650293	48280544	AA	AA	AA	AA	BB	AA	BB	AA	BB	AA	BB	AA	BB	AA	BB	BB	BB	BB	BB	AA	BB	AA	BB	BB	AA	AA	BB	BB	AA	BB	BB	BB	AA	BB	BB	BB	BB	BB	BB	BB	AA	BB	BB	BB	BB	BB	AA
sc01349ln84482_12750_C_A_345639403	ss715650291	48288316	AA	AA	AA	AA	BB	AA	BB	AA	BB	AA	BB	AA	BB	AA	BB	BB	BB	BB	BB	AA	BB	AA	BB	BB	AA	AA	BB	BB	AA	BB	BB	BB	AA	BB	BB	BB	BB	BB	BB	BB	AA	BB	BB	BB	BB	BB	AA
sc01349ln84482_14096_G_A_345640749	ss715641188	48289662	BB	BB	BB	BB	AA	BB	AA	BB	AA	BB	BB	BB	AA	BB	AA	AA	AA	AA	AA	BB	AA	BB	AA	AA	BB	BB	AA	AA	BB	AA	AA	AA	BB	AA	AA	AA	AA	AA	AA	AA	BB	AA	AA	AA	AA	AA	BB
sc01349ln84482_65795_T_C_345692448	ss715641189	48341402	AA	BB	BB	BB	AA	BB	AA	BB	AA	BB	AA	BB	AA	BB	AA	AA	AA	AA	AA	BB	AA	BB	AA	AA	BB	AB	AA	AA	BB	AA	AA	AA	BB	AA	AA	AA	AA	AA	AA	AA	BB	AA	AA	AA	AA	AA	BB
sc00445ln245016_5502_G_T_217757447	ss715648453	48375865	BB	AA	AA	AA	BB	AA	BB	AA	BB	AA	BB	AA	BB	AA	BB	BB	BB	BB	BB	AA	BB	AA	BB	BB	AA	AA	BB	BB	AA	BB	BB	BB	AA	BB	BB	BB	BB	BB	BB	BB	AA	BB	BB	BB	BB	BB	AA
sc00445ln245016_77514_C_T_217829459	ss715648456	48447074	BB	BB	BB	BB	AA	BB	AA	BB	AA	BB	BB	BB	AA	BB	AA	AA	AA	AA	AA	BB	AA	BB	AA	AA	BB	BB	AA	AA	BB	AA	AA	AA	BB	AA	AA	AA	AA	AA	AA	AA	BB	AA	AA	AA	AA	AA	BB
sc00445ln245016_132522_T_G_217884467	ss715639906	48512662	AA	AA	AA	AA	BB	AA	BB	AA	BB	AA	AA	AA	BB	AA	BB	BB	BB	BB	BB	AA	BB	AA	BB	BB	AA	AA	BB	BB	AA	BB	BB	BB	AA	BB	BB	BB	BB	BB	BB	BB	AA	BB	BB	BB	BB	BB	AA
sc00445ln245016_138723_C_T_217890668	ss715648446	48518865	BB	BB	BB	BB	AA	BB	AA	BB	AA	BB	BB	BB	AA	BB	AA	AA	AA	AA	AA	BB	AA	BB	AA	AA	BB	BB	AA	AA	BB	AA	AA	AA	BB	AA	AA	AA	AA	AA	AA	AA	BB	AA	AA	AA	AA	AA	BB
sc00445ln245016_151650_G_A_217903595	ss715648447	48531459	AA	AA	AA	AA	BB	AA	BB	AA	BB	AA	BB	AA	BB	AA	BB	BB	BB	BB	BB	AA	BB	AA	BB	BB	AA	AA	BB	BB	AA	BB	BB	BB	AA	BB	BB	BB	BB	BB	BB	BB	AA	BB	BB	BB	BB	BB	AA
sc00445ln245016_158737_T_C_217910682	ss715648448	48538264	BB	BB	BB	BB	AA	BB	AA	BB	AA	BB	AA	BB	AA	BB	AA	AA	AA	AA	AA	BB	AA	BB	AA	AA	BB	BB	AA	AA	BB	AA	AA	AA	BB	AA	AA	AA	AA	AA	AA	AA	BB	AA	AA	AA	AA	AA	BB
sc00445ln245016_215631_T_C_217967576	ss715648450	48594316	BB	BB	BB	BB	AA	BB	AA	BB	AA	BB	AA	BB	AA	BB	AA	AA	AA	AA	AA	BB	AA	BB	AA	AA	BB	BB	AA	AA	BB	AA	AA	AA	BB	AA	AA	AA	AA	AA	AA	AA	BB	AA	AA	AA	AA	AA	BB
sc00445ln245016_228076_A_G_217980021	ss715648451	48606517	AA	AA	AA	AA	BB	AA	BB	AA	BB	AA	AA	AA	BB	AA	BB	BB	BB	BB	BB	AA	BB	AA	BB	BB	AA	AA	BB	BB	AA	BB	BB	BB	AA	BB	BB	BB	BB	BB	BB	BB	AA	BB	BB	BB	BB	BB	AA
sc00445ln245016_240603_A_G_217992548	ss715648452	48617342	AA	AA	AA	AA	BB	AA	BB	AA	BB	AA	AA	AA	BB	AA	BB	BB	BB	BB	BB	AA	BB	AA	BB	BB	AA	AA	BB	BB	AA	BB	BB	BB	AA	BB	BB	BB	BB	BB	BB	BB	AA	BB	BB	BB	BB	BB	AA
sc00445ln245016_243467_G_A_217995412	ss715639908	48620206	BB	BB	BB	BB	AA	BB	AA	BB	AA	BB	BB	BB	AA	BB	AA	AA	AA	AA	AA	BB	AA	BB	AA	AA	BB	BB	AA	AA	BB	AA	AA	AA	BB	AA	AA	AA	AA	AA	AA	AA	BB	AA	AA	AA	AA	AA	BB
Disease reaction in greenhouse screening				Susceptible		Susceptible	Resistant			Susceptible			Susceptible		Resistant						Resistant	Susceptible								Resistant			Resistant				No reaction	Resistant			Resistant		Susceptible		Resistant				Susceptible
a Original SNP name in the BARCBEAN6K_3 SNP BeadChip.
b The region contains seven putative disease-resistance loci belonging to the NBS-LRR gene family (Phvul.002G323000 to Phvul.002G323500, and Phvul.002G323800) which spans a ~81.7 kb region (48,183,168- 48,264,877) in chromosome 2.
c NCBI Assay ID (ss#) at dbSNP Short Genetics Variation database (http://www.ncbi.nlm.nih.gov/projects/SNP/) containing the target SNP and flanking sequence information.
Highlighted SNP are those consistently associated to resistance/susceptibility to BCMV
Highlighted SNP and in bold font is the one targeted for KASP and CAPS markers
NOTE: BCMV resistance or susceptibility is based on presence (I_) or absence (ii) of dominant I gene
NOTE: Genotypes for ABC-Weihing and USRM-20 do not correspond to their phenotypic reaction to BCMNV. However, genotyping assay with KASP and CAPS markers, and a second greenhouse screening showed a match between genotype and phenotype. Thus, genotypic classes for those two lines should be considered wrong, in this case.
[truncated: 459 more columns]

## Sheet: Lines used in this study
BARCBEAN6K_3 SNP IDa	NCBI_ss#c	Position		Genotye	A-55	Black Magic	Blackhawk	Eclipse	Jaguar	Phantom	Raven	UI-906	Zorro		Orca		ABC-Weihing	Beryl	GN9-4	JM-24	Matterhorn	Orion		Avalanche	Avanti	Huron	Newport	Seahawk		USWA-61		Baja	Buster	JM-126	Kodiak	Quincy	Santa Fe	USPT-ANT-1	USPT-CBB-1	USPT-WM-1		DOR 364	Rojo Chiquito		ABCP-8	BelNeb-RR-1	BelNeb-RR-2	Chase	Emerson
				Gene pool	MA	MA	MA	MA	MA	MA	MA	MA	MA		MA		MA	MA	MA	MA	MA	MA		MA	MA	MA	MA	MA		MA		MA	MA	MA	MA	MA	MA	MA	MA	MA		MA	MA		MA	MA	MA	MA	MA
				Market class	Black	Black	Black	Black	Black	Black	Black	Black	Black		Black mottle		Great Northern	Great Northern	Great Northern	Great Northern	Great Northern	Great Northern		Navy	Navy	Navy	Navy	Navy		Pink		Pinto	Pinto	Pinto	Pinto	Pinto	Pinto	Pinto	Pinto	Pinto		Small red	Small red		Great Northern	Great Northern	Great Northern	Great Northern	Great Northern
sc00027ln946161_833887_C_A_38214491	ss715646003	48132174			NAd	AA	AA	AA	AA	NA	AA	AA	AA		BB		BB	AA	AA	AA	AA	AA		AA	AA	NA	AA	AA		BB		AA	AA	AA	AA	BB	AA	NA	AA	AA		BB	AA		BB	BB	BB	BB	NA
sc00027ln946161_851660_A_G_38232264	ss715646005	48149954			NA	BB	BB	BB	BB	NA	BB	BB	BB		AA		AA	BB	BB	BB	BB	BB		BB	BB	NA	BB	BB		AA		BB	BB	BB	BB	AA	BB	NA	BB	BB		AA	BB		AA	AA	AA	AA	NA
sc00027ln946161_860645_G_T_38241249	ss715646006	48159988			NA	AA	AA	AA	AA	NA	AA	AA	AA		BB		BB	AA	AA	AA	AA	AA		AA	AA	NA	AA	AA		BB		AA	AA	AA	AA	BB	AA	NA	AA	AA		BB	AA		BB	BB	BB	BB	NA
I geneb		48,183,168- 48,264,877
sc03853ln15364_4319_T_C_441207033	ss715644044	48265879			NA	AA	AA	AA	AA	NA	AA	AA	AA		AA		BB	AA	AA	AA	AA	AA		AA	AA	NA	AA	AA		AA		AA	AA	AA	AA	AA	AA	NA	AA	AA		AA	AA		BB	BB	BB	BB	NA
sc01349ln84482_4978_C_T_345631631	ss715650293	48280544			NA	BB	BB	BB	BB	NA	BB	BB	BB		BB		AA	BB	BB	BB	BB	BB		BB	BB	NA	BB	BB		BB		BB	BB	BB	BB	BB	BB	NA	BB	BB		BB	BB		AA	AA	AA	AA	NA
sc01349ln84482_12750_C_A_345639403	ss715650291	48288316			NA	BB	BB	BB	BB	NA	BB	BB	BB		BB		AA	BB	BB	BB	BB	BB		BB	BB	NA	BB	BB		BB		BB	BB	BB	BB	BB	BB	NA	BB	BB		BB	BB		AA	AA	AA	AA	NA
sc01349ln84482_14096_G_A_345640749	ss715641188	48289662			NA	AA	AA	AA	AA	NA	AA	AA	AA		AA		BB	AA	AA	AA	AA	AA		AA	AA	NA	AA	AA		AA		AA	AA	AA	AA	AA	AA	NA	AA	AA		AA	AA		BB	BB	BB	BB	NA
sc01349ln84482_65795_T_C_345692448	ss715641189	48341402			NA	AA	AA	AA	AA	NA	AA	AA	AA		AA		BB	AA	AA	AA	AA	AA		AA	AA	NA	AA	AA		AA		AA	AA	AA	AA	AA	AA	NA	AA	AA		AA	AA		BB	BB	BB	BB	NA
sc00445ln245016_5502_G_T_217757447	ss715648453	48375865			NA	BB	BB	BB	BB	NA	BB	BB	BB		BB		AA	BB	BB	BB	BB	BB		BB	BB	NA	BB	BB		BB		BB	BB	BB	BB	BB	BB	NA	BB	BB		BB	BB		AA	AA	AA	AA	NA
sc00445ln245016_77514_C_T_217829459	ss715648456	48447074			NA	AA	AA	AA	AA	NA	AA	AA	AA		AA		BB	AA	AA	AA	AA	AA		AA	AA	NA	AA	AA		AA		AA	AA	AA	AA	AA	AA	NA	AA	AA		AA	AA		BB	BB	BB	BB	NA
sc00445ln245016_132522_T_G_217884467	ss715639906	48512662			NA	BB	BB	BB	BB	NA	BB	BB	BB		BB		AA	BB	BB	BB	BB	BB		BB	BB	NA	BB	BB		BB		BB	BB	BB	BB	BB	BB	NA	BB	BB		AA	BB		AA	AA	AA	AA	NA
sc00445ln245016_138723_C_T_217890668	ss715648446	48518865			NA	AA	AA	AA	AA	NA	AA	AA	AA		AA		BB	AA	AA	AA	AA	AA		AA	AA	NA	AA	AA		AA		AA	AA	AA	AA	AA	AA	NA	AA	AA		BB	AA		BB	BB	BB	BB	NA
sc00445ln245016_151650_G_A_217903595	ss715648447	48531459			NA	BB	BB	BB	BB	NA	BB	BB	BB		BB		AA	BB	BB	BB	BB	BB		BB	BB	NA	BB	BB		BB		BB	BB	BB	BB	BB	BB	NA	BB	BB		AA	BB		AA	AA	AA	AA	NA
sc00445ln245016_158737_T_C_217910682	ss715648448	48538264			NA	AA	AA	AA	AA	NA	AA	AA	AA		AA		BB	AA	AA	AA	AA	AA		AA	AA	NA	AA	AA		AA		AA	AA	AA	AA	AA	AA	NA	AA	AA		BB	AA		BB	BB	BB	BB	NA
sc00445ln245016_215631_T_C_217967576	ss715648450	48594316			NA	AA	AA	AA	AA	NA	AA	AA	AA		AA		BB	AA	AA	AA	AA	AA		AA	AA	NA	AA	AA		AA		AA	BB	AA	AA	AA	AA	NA	BB	AA		AA	AA		BB	BB	BB	BB	NA
sc00445ln245016_228076_A_G_217980021	ss715648451	48606517			NA	BB	BB	BB	BB	NA	BB	BB	BB		BB		AA	BB	BB	BB	BB	BB		BB	BB	NA	BB	BB		BB		BB	AA	BB	BB	BB	BB	NA	AA	BB		AA	BB		AA	AA	AA	AA	NA
sc00445ln245016_240603_A_G_217992548	ss715648452	48617342			NA	BB	BB	BB	BB	NA	BB	BB	BB		BB		AA	BB	BB	BB	BB	BB		BB	BB	NA	BB	BB		BB		BB	AA	BB	BB	BB	BB	NA	AA	BB		AA	BB		AA	AA	AA	AA	NA
sc00445ln245016_243467_G_A_217995412	ss715639908	48620206			NA	AA	AA	AA	AA	NA	AA	AA	AA		AA		BB	AA	AA	AA	AA	AA		AA	AA	NA	AA	AA		AA		AA	BB	AA	AA	AA	AA	NA	BB	AA		BB	AA		BB	BB	BB	BB	NA
					Resistant	Resistant	Resistant	Resistant	Resistant	Resistant	No reaction	Resistant	Resistant		Resistant		Resistant	Resistant	Resistant	Resistant	Resistant	Resistant		Resistant	Resistant	Resistant	Resistant	Resistant		Resistant		Resistant	Resistant	Resistant	Resistant	Resistant	Resistant	Resistant	Resistant	Resistant		Resistant	Resistant		Susceptible	Susceptible	Susceptible	Susceptible	Susceptible
a Original SNP name in the BARCBEAN6K_3 SNP BeadChip.
b The region contains seven putative disease-resistance loci belonging to the NBS-LRR gene family (Phvul.002G323000 to Phvul.002G323500, and Phvul.002G323800) which spans a ~81.7 kb region (48,183,168- 48,264,877) in chromosome Pv02.
c NCBI Assay ID (ss#) at dbSNP Short Genetics Variation database (http://www.ncbi.nlm.nih.gov/projects/SNP/) containing the target SNP and flanking sequence information.
d NA =No available data (line not genotyped with SNP BeadChip
Highlighted SNP are those consistently associated to resistance/susceptibility to BCMV
Highlighted SNP and in bold font is the one targeted for KASP and CAPS markers
NOTE: BCMV resistance or susceptibility is based on presence (I_) or absence (ii) of dominant I gene
NOTE: Genotypes for ABC-Weihing and USRM-20 do not correspond to their phenotypic reaction to BCMNV. However, genotyping assay with KASP and CAPS markers, and a second greenhouse screening showed a match between genotype and phenotype. Thus, genotypic classes for those two lines should be considered wrong, in this case.
NOTE: Sutter Pink and G19833 are not part of the BeanCAP panel. Lines Jesca, KIJIVU, CANADA, ROZI KOKO, and BUKOBA belong to the Andean Diversity Panel.
[truncated: 88 more columns]
