# Supplementary material for: Application of in silico bulked segregant analysis for rapid development of markers linked to Bean common mosaic virus resistance in common bean
Source: BMC Genomics. 2014 Oct 16;15(1):903. doi: 10.1186/1471-2164-15-903 (PMC4210609; doi:10.1186/1471-2164-15-903)
Supplement: Supplementary file 2 — Additional file 2: Table S2: Graphical genotypes of RILs, derived from the cross of G122 × Montcalm, determined by SNPs flanking the I gene. (XLSX 25 KB) [file 12864_2014_6598_MOESM2_ESM.xlsx]

## Sheet: GM RILs phenotyping-genotyping
BARCBEAN6K_3 SNP IDa	NCBI_ss#c	Position		Montcalm	G122		1.GM_line	2.GM_line	4.GM_line	5.GM_line	6.GM_line	7.GM_line	8.GM_line	9.GM_line	10.GM_line	13b.GM_line	14.GM_line	16.GM_line	17.GM_line	20.GM_line	21.GM_line	22.GM_line	25.GM_line	26.GM_line	27.GM_line	29.GM_line	31.GM_line	32.GM_line	33.GM_line	34.GM_line	35.GM_line	36.GM_line	37.GM_line	40.GM_line	42.GM_line	43.GM_line	44.GM_line	46.GM_line	50.GM_line	51.GM_line	53.GM_line	54.GM_line	55.GM_line	56.GM_line	59.GM_line	60.GM_line	64.GM_line	65.GM_line	66.GM_line
sc00027ln946161_833887_C_A_38214491	ss715646003	48132174		AB	BB		BB	BB	BB	BB	BB	BB	BB	BB	BB	BB	BB	BB	BB	BB	BB	BB	BB	BB	BB	BB	BB	BB	BB	BB	BB	BB	BB	BB	BB	BB	BB	BB	BB	BB	BB	BB	BB	BB	BB	BB	BB	BB	BB
sc00027ln946161_851660_A_G_38232264	ss715646005	48149954		AB	AA		AA	AA	AA	AA	AA	AA	AA	AA	AA	AA	AA	AA	AA	AA	AA	AA	AA	AA	AA	AA	AA	AA	AA	AA	AA	AA	AA	AA	AA	AA	AA	AA	AA	AA	AA	AA	AA	AA	AA	AA	AA	AA	AA
sc00027ln946161_860645_G_T_38241249	ss715646006	48159988		AA	BB		BB	BB	BB	BB	BB	BB	BB	BB	BB	BB	BB	BB	BB	BB	BB	BB	BB	BB	BB	BB	BB	BB	BB	BB	BB	BB	BB	BB	BB	BB	BB	BB	BB	BB	BB	BB	BB	BB	BB	BB	BB	BB	BB
I geneb		48,183,168- 48,264,877
sc03853ln15364_4319_T_C_441207033	ss715644044	48265879		AA	BB		AA	AA	AA	AA	AA	AB	AA	AA	AA	AA	AA	AA	AA	AA	AA	AA	AA	AA	AA	AA	AA	AA	AA	AA	AA	AA	AA	AA	AA	AA	AA	AA	AA	AA	AA	AA	AA	AA	AA	AA	AA	AA	AA
sc01349ln84482_4978_C_T_345631631	ss715650293	48280544		BB	BB		BB	BB	BB	BB	BB	BB	BB	BB	BB	BB	BB	BB	BB	BB	BB	BB	BB	BB	BB	BB	BB	BB	BB	BB	BB	BB	BB	BB	BB	BB	BB	BB	BB	BB	BB	BB	BB	BB	BB	BB	BB	BB	BB
sc01349ln84482_12750_C_A_345639403	ss715650291	48288316		BB	BB		BB	BB	BB	BB	BB	BB	BB	BB	BB	BB	BB	BB	BB	BB	BB	BB	BB	BB	BB	BB	BB	BB	BB	BB	BB	BB	BB	BB	BB	BB	BB	BB	BB	BB	BB	BB	BB	BB	BB	BB	BB	BB	BB
sc01349ln84482_14096_G_A_345640749	ss715641188	48289662		AA	BB		AA	AA	AA	AA	AA	AB	AA	AA	AA	AA	AA	AA	AA	AA	AA	AA	AA	AA	AA	AA	AA	AA	AA	AA	AA	AA	AA	AA	AA	AA	AA	AA	AA	AA	AA	AA	AA	AA	AA	AA	AA	AA	AA
sc01349ln84482_65795_T_C_345692448	ss715641189	48341402		AA	AA		AA	AA	AA	AA	AA	AA	AA	AA	AA	AA	AA	AA	AA	AA	AA	AA	AA	AA	AA	AA	AA	AA	AA	AA	AA	AA	AA	AA	AA	AA	AA	AA	AA	AA	AA	AA	AA	AA	AA	AA	AA	AA	AA
sc00445ln245016_5502_G_T_217757447	ss715648453	48375865		BB	AA		BB	BB	BB	BB	BB	AB	BB	BB	BB	BB	BB	BB	BB	BB	BB	BB	BB	BB	BB	BB	BB	BB	BB	BB	BB	BB	BB	BB	BB	BB	BB	BB	BB	BB	BB	BB	BB	BB	BB	BB	BB	BB	BB
sc00445ln245016_77514_C_T_217829459	ss715648456	48447074		AA	BB		AA	AA	AA	AA	AA	AB	AA	AA	AA	AA	AA	AA	AA	AA	AA	AA	AA	AA	AA	AA	AA	AA	AA	AA	AA	AA	AA	AA	AA	AA	AA	AA	AA	AA	AA	AA	AA	AA	AA	AA	AA	AA	AA
sc00445ln245016_132522_T_G_217884467	ss715639906	48512662		BB	AA		BB	BB	BB	BB	BB	AB	BB	BB	BB	BB	BB	BB	BB	BB	BB	BB	BB	BB	BB	BB	BB	BB	BB	BB	BB	BB	BB	BB	BB	BB	BB	BB	BB	BB	BB	BB	BB	BB	BB	BB	BB	BB	BB
sc00445ln245016_138723_C_T_217890668	ss715648446	48518865		AA	BB		AA	AA	AA	AA	AA	AB	AA	AA	AA	AA	AA	AA	AA	AA	AA	AA	AA	AA	AA	AA	AA	AA	AA	AA	AA	AA	AA	AA	AA	AA	AA	AA	AA	AA	AA	AA	AA	AA	AA	AA	AA	AA	AA
sc00445ln245016_151650_G_A_217903595	ss715648447	48531459		BB	AA		BB	BB	BB	BB	BB	AB	BB	BB	BB	BB	BB	BB	BB	BB	BB	BB	BB	BB	BB	BB	BB	BB	BB	BB	BB	BB	BB	BB	BB	BB	BB	BB	BB	BB	BB	BB	BB	BB	BB	BB	BB	BB	BB
sc00445ln245016_158737_T_C_217910682	ss715648448	48538264		AA	BB		AA	AA	AA	AA	AA	AB	AA	AA	AA	AA	AA	AA	AA	AA	AA	AA	AA	AA	AA	AA	AA	AA	AA	AA	AA	AA	AA	AA	AA	AA	AA	AA	AA	AA	AA	AA	AA	AA	AA	AA	AA	AA	AA
sc00445ln245016_215631_T_C_217967576	ss715648450	48594316		AA	BB		AA	AA	AA	AA	AA	AB	AA	AA	AA	AA	AA	AA	AA	AA	AA	AA	AA	AA	AA	AA	AA	AA	AA	AA	AA	AA	AA	AA	AA	AA	AA	AA	AA	AA	AA	AA	AA	AA	AA	AA	AA	AA	AA
sc00445ln245016_228076_A_G_217980021	ss715648451	48606517		BB	AA		BB	BB	BB	BB	BB	AB	BB	BB	BB	BB	BB	BB	BB	BB	BB	BB	BB	BB	BB	BB	BB	BB	BB	BB	BB	BB	BB	BB	BB	BB	BB	BB	BB	BB	BB	BB	BB	BB	BB	BB	BB	BB	BB
sc00445ln245016_240603_A_G_217992548	ss715648452	48617342		BB	AA		BB	BB	BB	BB	BB	AB	BB	BB	BB	BB	BB	BB	BB	BB	BB	BB	BB	BB	BB	BB	BB	BB	BB	BB	BB	BB	BB	BB	BB	BB	BB	BB	BB	BB	BB	BB	BB	BB	BB	BB	BB	BB	BB
sc00445ln245016_243467_G_A_217995412	ss715639908	48620206		AA	BB		AA	AA	AA	AA	AA	AB	AA	AA	AA	AA	AA	AA	AA	AA	AA	AA	AA	AA	AA	AA	AA	AA	AA	AA	AA	AA	AA	AA	AA	AA	AA	AA	AA	AA	AA	AA	AA	AA	AA	AA	AA	AA	AA
SW13d				-	+		+	+	+	+	+	NAg	+	+	+	NA	+	+	+	+	+	+	+	+	+	+	+	+	+	+	+	+	+	+	+	+	NA	+	+	+	+	+	+	+	+	+	+	NA	+
KASPe				A	G		A	A	A	A	A	NA	A	A	A	NA	A	A	A	A	A	A	A	A	A	A	A	A	A	A	A	A	A	A	A	A	NA	A	A	A	A	A	A	A	A	A	A	NA	A
CAPSf				A	B		A	A	A	A	A	NA	A	A	A	NA	A	A	A	A	A	A	A	A	A	A	A	A	A	A	A	A	A	A	A	A	NA	A	A	A	A	A	A	A	A	A	A	NA	A
Disease reaction in greenhouse screening				Resistant	Susceptible		Resistant	Resistant	Resistant	Resistant	Resistant	Segregant	Resistant	Resistant	Resistant	Resistant	Resistant	Resistant	Resistant	Resistant	Resistant	Resistant	Resistant	Resistant	Resistant	Resistant	Resistant	Resistant	Resistant	Resistant	Resistant	Resistant	Resistant	Resistant	Resistant	Resistant	Resistant	Resistant	Resistant	Resistant	Resistant	Resistant	Resistant	Resistant	Resistant	Resistant	Resistant	Resistant	Resistant
a Original SNP name in the BARCBEAN6K_3 SNP BeadChip.
b The region contains seven putative disease-resistance loci belonging to the NBS-LRR gene family (Phvul.002G323000 to Phvul.002G323500, and Phvul.002G323800) which spans a ~81.7 kb region (48,183,168- 48,264,877) in chromosome Pv02.
c NCBI Assay ID (ss#) at dbSNP Short Genetics Variation database (http://www.ncbi.nlm.nih.gov/projects/SNP/) containing the target SNP and flanking sequence information.
Highlighted SNP are those consistently associated to resistance/susceptibility to BCMV
Highlighted SNP and in bold font is the one targeted for KASP and CAPS markers
d Marker present = +; marker absent = -.
e KASP genotype calls. A = homozygous for SNP allele A; G = homozygous for SNP allele G;
f The CAPS marker yields two alleles. The resistant allele has two bands (201 and 110 bp), whereas the susceptible allele has a single band (311 bp). A = homozygous for resistance allele; B = homozygous for susceptible allele.
g NA=No available data
NOTE: BCMV resistance or susceptibility is based on presence (I_) or absence (ii) of dominant I gene
[truncated: 57 more columns]
